# Supplementary material for: Modification and Functionalization of Zeolites for Curcumin Uptake
Source: Materials (Basel). 2022 Sep 12;15(18):6316. doi: 10.3390/ma15186316 (PMC9504848; doi:10.3390/ma15186316)
Supplement: Supplementary file 1 [file materials-15-06316-s001.zip]

Archive with 1 entries (1 files):
- materials-1799759-supplementary.pdf
